# Supplementary material for: Possible association of 16p11.2 copy number variation with altered lymphocyte and neutrophil counts
Source: NPJ Genom Med. 2022 Jun 17;7:38. doi: 10.1038/s41525-022-00308-x (PMC9205872; doi:10.1038/s41525-022-00308-x)
Supplement: Supplementary file 2 — Data Set 1 [file 41525_2022_308_MOESM2_ESM.xlsx]

## Sheet: Supplementary Table 1
Supplementary Table 1. Clinical information and differential WBC counts of 32 unrelated 16p11.2 deletion carriers. Values in red are below the reference range; values in blue are above the reference range. "BOLA2A CN" column displays the number of copies of the BOLA2 duplicon at BP5 (proximal); "BOLA2B CN" column displays the number of copies at BP4 (distal).
ID	Gender	BOLA2 CN	BOLA2A CN	BOLA2B CN	Age (years)	WBC	LYM	NTR	Diagnosis
1	M	3	2	1	5	2.9	1.48	0.67	Neutropenia
					5	2	1.14	0.22
					5	2.8	1.54	0.59
					14	4.3	1.41	2.36
2	M	3	1	2	7	3.2	1.57	0.83	Chronic neutropenia
					8	4.25	1.79	1.34
					12	2.86	1.19	0.58
3	M	3	3	0	48	4.66	NA	NA
					48	7.64	1.8	5.23
					48	4.57	1.4	2.67
					48	5.65	1.3	3.8
					48	4.01	1	2.5
					48	5.08	1.5	3.2
					49	3.77	1	2.4
4	M	3	2	1	5	5.17	2.25	2.12
					8	3.89	1.5	1.88
					10	8.55	1.25	6.02
					10	6.79	1.79	3.69
5	M	3	2	1	14	6.86	2.33	3.79
					14	8.35	2.13	5.35
					15	8.1	2.1	5.2
6	M	3	2	1	57	NA	NA	NA	ICD-10 D63.8
7	F	3	2	1	26	9.6	3.07	5.76
					31	8.3	2.65	4.81
8	M	3	2	1	5 months	12.3	4.07	6.15
					5 months	10.8	3.65	5.48
9	M	3	2	1	7	7.88	2.34	4.97
10	M	4	3	1	24	6.62	1.61	4.51
11	M	4	3	1	15	5.5	2.48	2.42
12	F	4	3	1	14	6.1	2.47	2.96
13	F	4	3	1	12	9.18	3.7	4.27
14	F	4	3	1	10	6.2	2.53	2.54
					13	5.39	1.65	3.03
15	F	4	3	1	35	NA	NA	NA	No D70, no D72
16	M	4	3	1	32	NA	NA	NA	No D70, no D72
17	F	4	3	1	5	4.75	2.1	1.74
					3	8	3.73	3.58
					1	12.17	5.2	5.72
18	M	4	3	1	7	6.09	1.83	3.71
19	M	4	3	1	63	8.16	1.95	5.38
					63	5.06	1.38	3.02
20	F	4	3	1	9	4.72	2.26	1.9
					9	4.33	1.51	1.98
21	M	4	3	1	11	5.42	1.89	2.53
22	M	5	4	1	16	4.93	1.51	2.96
23	M	5	4	1	20	4.2	2	1.7
					20	6.9	1.9	4.28
24	M	5	4	1	15	9.1	2.11	5.64
25	M	5	4	1	20	NA	NA	NA	No D70, no D72
26	F	5	4	1	50	NA	NA	NA	No D70, no D72
27	M	5	4	1	3	7.2	4.76	2.02
						20.37	4.6	13.18
28	F	5	3	2	3	8.17	1.45	6.59
29	M	5	4	1	4	8.7	3.94	4.08
30	M	5	4	1	4	5.71	2.83	2.2
31	M	5	4	1	15	4.56	1.8	1.99
32	M	8	6	2	2	12.71	5.97	5.06
