# Supplementary material for: Possible association of 16p11.2 copy number variation with altered lymphocyte and neutrophil counts
Source: NPJ Genom Med. 2022 Jun 17;7:38. doi: 10.1038/s41525-022-00308-x (PMC9205872; doi:10.1038/s41525-022-00308-x)
Supplement: Supplementary file 3 — Data Set 2 [file 41525_2022_308_MOESM3_ESM.xlsx]

## Sheet: Supplementary Table 2
Supplementary Table 2. List of 730 genes associated with cytopenia. See main text for details.
ABCB7
ABCD4
ABCG5
ABCG8
ABI3
ABL1
ACD
ACKR1
ACP5
ACSL6
ACTB
ACTN1
ADA
ADA2
ADAM17
ADAMTS13
ADAR
AGA
AICDA
AIRE
AK1
AK2
ALAS2
ALDOA
ALPI
AMN
ANAPC1
ANK1
ANKRD26
ANKRD34A
ANKRD35
AP1S3
AP3B1
AP3D1
APOL1
ARHGAP26
ARHGEF1
ARPC1B
ASXL1
ATG4A
ATM
ATP6AP1
ATRX
B2M
BAAT
BACH2
BCL10
BCL11B
BCOR
BCORL1
BLM
BLNK
BLOC1S6
BRAF
BRCA1
BRCA2
BRIP1
BTK
C15orf41
C17orf62
C1QA
C1QB
C1QC
C1R
C1S
C2
C3
C4A
C4B
C5
C6
C7
C8A
C8B
C8G
C9
CALR
CARD11
CARD14
CARD9
CARMIL2
CASP10
CASP8
CBL
CBLB
CBLC
CCBE1
CD19
CD247
CD27
CD36
CD3D
CD3E
CD3G
CD4
CD40
CD40LG
CD46
CD55
CD59
CD70
CD79A
CD79B
CD81
CD8A
CDAN1
CDC42
CDCA7
CDKN2A
CEBPA
CEBPE
CFB
CFD
CFH
CFHR1
CFHR2
CFHR3
CFHR4
CFHR5
CFI
CFP
CFTR
CHD7
CIB1
CIITA
CLCN7
CLPB
CNBP
COG4
COL7A1
COLEC11
COPA
CORO1A
COX4I2
CR2
CSF2RA
CSF2RB
CSF3R
CTC1
CTLA4
CTNNBL1
CTPS1
CTSC
CUBN
CUX1
CXCR4
CXorf36
CYBA
CYBB
CYCS
DBR1
DCLRE1B
DCLRE1C
DDX41
DEF6
DHFR
DIAPH1
DKC1
DNAJC21
DNASE1L3
DNASE2
DNMT3A
DNMT3B
DOCK2
DOCK8
EFL1
EIF2AK3
ELANE
ELF4
ENO1
EPB41
EPB42
EPCAM
EPG5
EPHX1
EPO
ERBIN
ERCC2
ERCC3
ERCC4
ERCC6L2
ETV6
EXTL3
EZH2
F12
FAAP24
FADD
FANCA
FANCB
FANCC
FANCD2
FANCE
FANCF
FANCG
FANCI
FANCL
FANCM
FAS
FASLG
FAT4
FBF1
FBRS
FBXL4
FBXW7
FCGR1A
FCGR2A
FCGR2B
FCGR3A
FCGR3B
FCGRT
FCHO1
FCN3
FDX2
FERMT1
FERMT3
FIBP
FLI1
FLNA
FLT3
FMO3
FNIP1
FOXM1
FOXN1
FOXP3
FPR1
FPR2
FPR3
FUT8
FYB1
G6PC3
G6PD
GAD1
GATA1
GATA2
GCLC
GFI1
GIMAP5
GIMAP6
GINS1
GLRX5
GNAS
GNE
GNRHR2
GP1BA
GP1BB
GP9
GPI
GPX1
GSR
GSS
GTF2E2
GTF2H5
GUCY2C
HAVCR2
HAX1
HBA1
HBA2
HBB
HBD
HBG1
HBG2
HELLS
HEPH
HFE2
HK1
HMOX1
HOXA11
HPS1
HPS4
HPS6
HRAS
HTRA2
HYOU1
ICOS
ICOSLG
IDH1
IDH2
IFIH1
IFNAR1
IFNAR2
IFNG
IFNGR1
IFNGR2
IGHG2
IGHM
IGKC
IGLL1
IKBKB
IKBKG
IKZF1
IL10
IL10RA
IL10RB
IL12B
IL12RB1
IL12RB2
IL17A
IL17F
IL17RA
IL17RC
IL18
IL18BP
IL1RN
IL21
IL21R
IL22
IL23A
IL23R
IL2RA
IL2RB
IL2RG
IL31RA
IL36RN
IL37
IL6
IL6R
IL6ST
IL7R
INO80
IRAK1
IRAK4
IRF1
IRF2BP2
IRF3
IRF4
IRF7
IRF8
IRF9
ISG15
ITCH
ITGA10
ITGA2B
ITGAM
ITGB2
ITGB3
ITK
ITPKB
IVNS1ABP
JAGN1
JAK1
JAK2
JAK3
KDM6A
KDSR
KIF23
KIT
KLF1
KMT2A
KMT2D
KRAS
LAMTOR2
LAT
LBR
LCK
LCP2
LIG1
LIG4
LIX1L
LMBRD1
LPIN2
LRBA
LRRC8A
LSM11
LYST
LYZ
MAD2L2
MAGT1
MALT1
MAP1LC3B2
MAP3K14
MAPK8
MASP1
MASP2
MASTL
MBL2
MCM10
MCM4
MDM4
MECOM
MED13L
MEFV
MICA
MKL1
MMAA
MMAB
MMACHC
MMUT
MOGS
MPEG1
MPI
MPIG6B
MPL
MPLKIP
MPO
MR1
MRE11
MS4A1
MSH6
MSN
MTHFD1
MTPAP
MTR
MTRR
MVK
MYD88
MYH9
MYO5B
MYSM1
NBAS
NBEAL2
NBN
NCF1
NCF2
NCF4
NCKAP1L
NCSTN
NF1
NFAT5
NFE2L2
NFKB1
NFKB2
NFKBIA
NFKBID
NHEJ1
NHP2
NLRC4
NLRP1
NLRP12
NLRP3
NOD2
NOP10
NOS2
NOTCH1
NPC1
NPM1
NRAS
NSMCE3
NT5C3A
NUDT1
NUMA1
OAS1
ODC1
ORAI1
OSTM1
OTULIN
PACS2
PALB2
PARN
PARP1
PAX1
PCCA
PCCB
PDGFRA
PEPD
PEX11B
PFKM
PGM3
PHF6
PIAS3
PIEZO1
PIGA
PIGT
PIK3CD
PIK3CG
PIK3R1
PKLR
PLCG2
PLEKHM1
PMS2
PNP
POLA1
POLD1
POLD2
POLE
POLE2
POLR3A
POLR3C
POLR3F
POLR3GL
POMP
POU2AF1
PRDX1
PRF1
PRIM1
PRKAR1A
PRKCD
PRKDC
PRKG1
PSEN1
PSENEN
PSMA3
PSMB10
PSMB4
PSMB8
PSMB9
PSMG2
PSTPIP1
PTEN
PTPN11
PTPN2
PTPN22
PTPRC
PUS1
RAB27A
RAC2
RAD21
RAD50
RAD51C
RAG1
RAG2
RANBP2
RAP1B
RARA
RASGRP1
RBCK1
RBM8A
RC3H1
RECQL4
REL
RELA
RELB
RELN
RET
RFX5
RFXANK
RFXAP
RHAG
RHOG
RHOH
RIPK1
RMRP
RNASEH2A
RNASEH2B
RNASEH2C
RNF113A
RNF168
RNF31
RNU4ATAC
RNU7-1
RORC
RPL11
RPL13
RPL15
RPL18
RPL19
RPL26
RPL27
RPL31
RPL35
RPL35A
RPL5
RPL9
RPS10
RPS14
RPS15A
RPS17
RPS19
RPS20
RPS24
RPS26
RPS27
RPS28
RPS29
RPS7
RPSA
RTEL1
RUNX1
SAMD3
SAMD9
SAMD9L
SAMHD1
SART3
SASH3
SBDS
SEC23B
SEC61A1
SEMA3E
SERPING1
SETBP1
SF3B1
SGPL1
SH2D1A
SH3BP1
SH3BP2
SH3KBP1
SKIV2L
SLC11A2
SLC13A4
SLC19A2
SLC25A38
SLC29A3
SLC2A1
SLC34A1
SLC35A1
SLC35C1
SLC37A4
SLC39A7
SLC46A1
SLC4A1
SLC7A7
SLC9A3
SLFN14
SLX4
SMARCAL1
SMARCD2
SMC1A
SMC3
SNORA31
SNX10
SOCS1
SP110
SPINK5
SPPL2A
SPTA1
SPTB
SRC
SRP54
SRP72
SRSF2
STAG2
STAT1
STAT2
STAT3
STAT4
STAT5A
STAT5B
STIM1
STK4
STN1
STX11
STXBP2
STXBP3
SYK
TAP1
TAP2
TAPBP
TARS1
TAZ
TBK1
TBL1XR1
TBX1
TBX21
TCF3
TCIRG1
TCN2
TDP2
TERC
TERT
TET2
TF
TFR2
TFRC
TGFB1
TGFBR1
TGFBR2
THBD
THPO
TICAM1
TINF2
TIRAP
TLR3
TLR7
TLR8
TMC6
TMC8
TMEM173
TMPRSS6
TNFAIP3
TNFRSF11A
TNFRSF13B
TNFRSF13C
TNFRSF1A
TNFRSF4
TNFRSF9
TNFSF11
TNFSF12
TNFSF13
TNIP1
TOM1
TONSL
TOP2B
TP53
TPI1
TPP2
TRAC
TRAF3
TRAF3IP2
TREX1
TRIM22
TRNT1
TSPAN14
TSR2
TTC37
TTC7A
TUBB1
TUBGCP3
TXNIP
TYK2
U2AF1
UBA1
UBE2A
UBE2T
UNC119
UNC13D
UNC93B1
UNG
UROS
USB1
USP18
VPS13B
VPS33A
VPS45
VWF
WAS
WDR1
WIPF1
WRAP53
WT1
XIAP
XK
YARS2
ZAP70
ZBTB16
ZBTB24
ZC3HC1
ZFP36
ZNF34
ZNF341
ZNFX1
ZRSR2
