# Supplementary material for: Possible association of 16p11.2 copy number variation with altered lymphocyte and neutrophil counts
Source: NPJ Genom Med. 2022 Jun 17;7:38. doi: 10.1038/s41525-022-00308-x (PMC9205872; doi:10.1038/s41525-022-00308-x)
Supplement: Supplementary file 4 — Data Set 3 [file 41525_2022_308_MOESM4_ESM.xlsx]

## Sheet: Supplementary Table 3
Supplementary Table 3. List of 82 genes within the 16p11.2 interval used in the Mendelian randomization studies.
Gene stable ID	Gene stable ID version	Gene name
ENSG00000284685	ENSG00000284685.2
ENSG00000198106	ENSG00000198106.8
ENSG00000260413	ENSG00000260413.1
ENSG00000271699	ENSG00000271699.5	SNX29P2
ENSG00000278078	ENSG00000278078.1
ENSG00000254206	ENSG00000254206.5	NPIPB11
ENSG00000254634	ENSG00000254634.4	SMG1P6
ENSG00000288632	ENSG00000288632.1
ENSG00000261740	ENSG00000261740.7	BOLA2-SMG1P6
ENSG00000260335	ENSG00000260335.1
ENSG00000183336	ENSG00000183336.9	BOLA2
ENSG00000181625	ENSG00000181625.17	SLX1B
ENSG00000260280	ENSG00000260280.5	SLX1B-SULT1A4
ENSG00000213648	ENSG00000213648.11	SULT1A4
ENSG00000258150	ENSG00000258150.6
ENSG00000279228	ENSG00000279228.2
ENSG00000257691	ENSG00000257691.2
ENSG00000257506	ENSG00000257506.1
ENSG00000169203	ENSG00000169203.17	NPIPB12
ENSG00000205534	ENSG00000205534.6	SMG1P2
ENSG00000279583	ENSG00000279583.1
ENSG00000266758	ENSG00000266758.1	MIR3680-2
ENSG00000260727	ENSG00000260727.2	SLC7A5P1
ENSG00000260133	ENSG00000260133.1	CA5AP1
ENSG00000260514	ENSG00000260514.1
ENSG00000197471	ENSG00000197471.12	SPN
ENSG00000103485	ENSG00000103485.19	QPRT
ENSG00000289181	ENSG00000289181.1
ENSG00000222375	ENSG00000222375.1	RN7SKP127
ENSG00000185905	ENSG00000185905.4	C16orf54
ENSG00000260719	ENSG00000260719.1
ENSG00000174992	ENSG00000174992.8	ZG16
ENSG00000079616	ENSG00000079616.14	KIF22
ENSG00000275857	ENSG00000275857.1
ENSG00000103495	ENSG00000103495.15	MAZ
ENSG00000259952	ENSG00000259952.1
ENSG00000238045	ENSG00000238045.9
ENSG00000280607	ENSG00000280607.1
ENSG00000167371	ENSG00000167371.21	PRRT2
ENSG00000280893	ENSG00000280893.1
ENSG00000280789	ENSG00000280789.2	PAGR1
ENSG00000281348	ENSG00000281348.1
ENSG00000013364	ENSG00000013364.19	MVP
ENSG00000103502	ENSG00000103502.14	CDIPT
ENSG00000278713	ENSG00000278713.1
ENSG00000214725	ENSG00000214725.9	CDIPTOSP
ENSG00000174938	ENSG00000174938.15	SEZ6L2
ENSG00000174939	ENSG00000174939.11	ASPHD1
ENSG00000174943	ENSG00000174943.11	KCTD13
ENSG00000279789	ENSG00000279789.1
ENSG00000247735	ENSG00000247735.2	KCTD13-DT
ENSG00000149932	ENSG00000149932.17	TMEM219
ENSG00000149930	ENSG00000149930.18	TAOK2
ENSG00000149929	ENSG00000149929.16	HIRIP3
ENSG00000169592	ENSG00000169592.15	INO80E
ENSG00000149927	ENSG00000149927.18	DOC2A
ENSG00000167194	ENSG00000167194.8	C16orf92
ENSG00000149926	ENSG00000149926.14	TLCD3B
ENSG00000285043	ENSG00000285043.3
ENSG00000149925	ENSG00000149925.22	ALDOA
ENSG00000274904	ENSG00000274904.1
ENSG00000149923	ENSG00000149923.14	PPP4C
ENSG00000149922	ENSG00000149922.12	TBX6
ENSG00000090238	ENSG00000090238.12	YPEL3
ENSG00000250616	ENSG00000250616.3	YPEL3-DT
ENSG00000102886	ENSG00000102886.15	GDPD3
ENSG00000261367	ENSG00000261367.1
ENSG00000275371	ENSG00000275371.1
ENSG00000102882	ENSG00000102882.12	MAPK3
ENSG00000102879	ENSG00000102879.16	CORO1A
ENSG00000261416	ENSG00000261416.1	CORO1A-AS1
ENSG00000169627	ENSG00000169627.9	BOLA2B
ENSG00000132207	ENSG00000132207.18	SLX1A
ENSG00000213599	ENSG00000213599.10	SLX1A-SULT1A3
ENSG00000261052	ENSG00000261052.6	SULT1A3
ENSG00000258130	ENSG00000258130.8
ENSG00000278887	ENSG00000278887.2
ENSG00000261444	ENSG00000261444.1
ENSG00000261203	ENSG00000261203.1
ENSG00000198064	ENSG00000198064.14	NPIPB13
ENSG00000183604	ENSG00000183604.15	SMG1P5
ENSG00000273724	ENSG00000273724.1
