# Supplementary material for: Possible association of 16p11.2 copy number variation with altered lymphocyte and neutrophil counts
Source: NPJ Genom Med. 2022 Jun 17;7:38. doi: 10.1038/s41525-022-00308-x (PMC9205872; doi:10.1038/s41525-022-00308-x)
Supplement: Supplementary file 5 — Data Set 4 [file 41525_2022_308_MOESM5_ESM.xlsx]

## Sheet: Supplementary Table 4
Supplementary Table 4. Significant associations of gene expression with white blood cell traits assessed by Mendelian randomization.
The causal effects (b_ivw; positive: increased expression increases the trait; negative: increased expression decreases the trait) and associated p-values (p_ivw) calculated by the inverse-variance weighting Mendelian randomization method (MR-IVW) for all combinations where the gene has at least one instrumental variable (IV, i.e. eQTL). The last column shows the p-value for a heterogeneity test …
Trait	GeneID	GeneName	topSNP	A1	A2	b_ivw	se_ivw	p_ivw	n_iv	Qpval
eosinophil_count	ENSG00000102879	CORO1A	rs7199462	G	T	0.123603	0.0329626	0.000177033	2	NA
eosinophil_count	ENSG00000149923	PPP4C	rs12596543	G	A	0.103349	0.0126819	3.6998e-16	4	0.241316
eosinophil_count	ENSG00000169203	NPIPB12	rs1132812	A	G	-0.033726	0.00749765	6.85889e-06	2	NA
eosinophil_count	ENSG00000247735	KCTD13-DT	rs4527039	T	C	-0.0836663	0.0146668	1.17037e-08	1	NA
eosinophil_count	ENSG00000250616	YPEL3-DT	rs7205802	T	C	-0.0477059	0.00554483	7.82049e-18	1	NA
eosinophil_count	ENSG00000261740	BOLA2-SMG1P6	rs11150585	G	A	0.0263175	0.00443349	2.92956e-09	1	NA
lymphocyte_count	ENSG00000079616	KIF22	rs235659	G	T	0.157727	0.0348699	6.09383e-06	1	NA
lymphocyte_count	ENSG00000102879	CORO1A	rs7199462	G	T	0.139927	0.0176218	2.03227e-15	2	NA
lymphocyte_count	ENSG00000149929	HIRIP3	rs77685267	C	T	-0.192227	0.0446415	1.66335e-05	1	NA
lymphocyte_count	ENSG00000169203	NPIPB12	rs1132812	A	G	-0.0462187	0.00586011	3.12589e-15	2	NA
lymphocyte_count	ENSG00000261740	BOLA2-SMG1P6	rs11150585	G	A	0.0328723	0.00443349	1.23031e-13	1	NA
monocyte_count	ENSG00000079616	KIF22	rs235659	G	T	0.135817	0.0348699	9.82594e-05	1	NA
monocyte_count	ENSG00000090238	YPEL3	rs9932605	G	A	-0.0560516	0.0117104	1.69933e-06	7	0.054594
monocyte_count	ENSG00000102879	CORO1A	rs7199462	G	T	0.100443	0.0175618	1.07203e-08	2	NA
monocyte_count	ENSG00000149923	PPP4C	rs12596543	G	A	0.0782002	0.0126038	5.51025e-10	4	0.246535
monocyte_count	ENSG00000169203	NPIPB12	rs1132812	A	G	-0.030164	0.00586011	2.64697e-07	2	NA
monocyte_count	ENSG00000183604	SMG1P5	rs1132812	A	G	0.0163771	0.00402732	4.77491e-05	16	0.0352056
monocyte_count	ENSG00000250616	YPEL3-DT	rs7205802	T	C	-0.0373526	0.00554483	1.63198e-11	1	NA
monocyte_count	ENSG00000261740	BOLA2-SMG1P6	rs11150585	G	A	0.0218776	0.00443349	8.04284e-07	1	NA
WBC_count	ENSG00000102879	CORO1A	rs7199462	G	T	0.109275	0.0175464	4.74977e-10	2	NA
WBC_count	ENSG00000169203	NPIPB12	rs1132812	A	G	-0.0334955	0.00585498	1.06295e-08	2	NA
WBC_count	ENSG00000261740	BOLA2-SMG1P6	rs11150585	G	A	0.0240234	0.00442961	5.86211e-08	1	NA
