# Supplementary material for: Possible association of 16p11.2 copy number variation with altered lymphocyte and neutrophil counts
Source: NPJ Genom Med. 2022 Jun 17;7:38. doi: 10.1038/s41525-022-00308-x (PMC9205872; doi:10.1038/s41525-022-00308-x)
Supplement: Supplementary file 6 — Data Set 5 [file 41525_2022_308_MOESM6_ESM.xlsx]

## Sheet: Supplementary Table 5
Supplementary Table 5. Hematological parameters of Slx1b +/+ (WT), ko/+ (HET), and ko/ko (HOM) mice.
t: t-statistic; df: degrees of freedom; ci: confidence interval
			Females																Males
Trait short	Trait long	Unit	WT n=8		HET n=7		HOM n=6		t-test HET_vs_WT					t-test HOM_vs_WT					WT n=4		HET n=9		HOM n=7		t-test HET_vs_WT					t-test HOM_vs_WT
			Mean	Sd	Mean	Sd	Mean	Sd	t	df	P-val	95%_ci		t	df	P-val	95%_ci		Mean	Sd	Mean	Sd	Mean	Sd	t	df	P-val	95%_ci		t	df	P-val	95%_ci
RBC	Red blood cells (RBD + RTC)	106/ul	10.21	1.44	10.28	0.65	9.69	0.63	-0.115	10.025	0.911	-1.329	1.199	0.924	10.092	0.377	-0.744	1.801	10.59	0.92	10.09	1	9.91	1.18	0.881	6.283	0.411	-0.876	1.879	1.067	7.827	0.318	-0.802	2.175
PercRBCm	Percentage of mature Red blood cells	%	96.83	0.48	96.96	0.43	96.86	0.41	-0.555	12.981	0.588	-0.638	0.377	-0.102	11.738	0.921	-0.542	0.494	96.59	0.71	96.29	0.96	96.91	0.36	0.633	7.908	0.544	-0.8	1.405	-0.846	3.923	0.446	-1.384	0.742
nRBCm	Number of mature Red blood cells	109/l	108082	3946.16	103513	7923.41	104475	7128.4	1.383	8.542	0.202	-2965.57	12104.9	1.118	7.288	0.299	-3963.17	11178.3	95866	9785.33	102343	10258.4	99055.7	8636.65	-1.085	6.101	0.319	-21024.7	8070.9	-0.542	5.701	0.608	-17766.9	11387.5
HGB	Hemoglobin	g/dl	15.5	1.67	15.31	1.46	14.97	1.36	0.23	12.999	0.821	-1.556	1.927	0.659	11.861	0.522	-1.232	2.299	14.8	1.84	14.62	1.62	14.11	1.31	0.167	5.2	0.874	-2.535	2.89	0.657	4.776	0.542	-2.037	3.408
HCT	Hematocrit	%	48.9	8.08	48.69	3.25	46.13	3.06	0.069	9.457	0.946	-6.768	7.197	0.887	9.456	0.397	-4.235	9.768	49.85	4.33	47.78	4.29	46.63	5.67	0.798	5.765	0.456	-4.342	8.486	1.057	7.937	0.321	-3.814	10.257
MCV	Mean corpuscular volume	fl/RBC	47.76	1.12	47.3	0.63	47.62	0.57	0.998	11.27	0.339	-0.554	1.479	0.317	10.852	0.757	-0.869	1.16	47.05	1.38	47.38	1.19	47.06	1.08	-0.411	5.093	0.697	-2.364	1.709	-0.009	5.145	0.993	-2.053	2.038
MCH	Mean corpuscular hemoglobin	pg/RBC	15.28	1.2	14.9	0.61	15.42	1.38	0.778	10.619	0.454	-0.69	1.44	-0.201	9.989	0.845	-1.712	1.429	13.9	0.85	14.47	0.9	14.29	0.48	-1.091	6.162	0.316	-1.829	0.696	-0.836	4.134	0.449	-1.651	0.88
MCHC	Mean corpuscular hemoglobin concentration	g/dl	32.04	3.03	31.49	1.47	32.43	2.74	0.457	10.374	0.657	-2.126	3.229	-0.256	11.492	0.803	-3.787	2.996	29.57	1.84	30.53	1.85	30.4	1.18	-0.865	5.855	0.421	-3.686	1.769	-0.807	4.442	0.461	-3.555	1.905
CH	Red cell hemoglobin content	pg/RBC	14.07	0.27	14.04	0.16	13.98	0.12	0.287	11.729	0.779	-0.213	0.277	0.869	10.131	0.405	-0.143	0.326	13.75	0.17	13.86	0.29	13.77	0.2	-0.817	9.508	0.434	-0.396	0.184	-0.187	7.146	0.857	-0.291	0.248
RDW	Red cell distribution width	%	12.75	0.42	12.59	0.22	12.83	0.31	0.959	10.758	0.359	-0.214	0.543	-0.426	11.999	0.678	-0.51	0.343	13.07	1.35	13.1	1	13.06	0.88	-0.033	4.534	0.975	-2.017	1.967	0.024	4.497	0.982	-1.979	2.015
HDW	Hemoglobin concentration distribution width	g/dl	2	0.05	2	0.04	2.01	0.04	0.099	12.734	0.923	-0.049	0.053	-0.306	11.72	0.765	-0.064	0.049	2.03	0.13	2.03	0.07	2.03	0.06	0.103	3.915	0.923	-0.182	0.196	-0.005	3.805	0.996	-0.191	0.19
PercRETIC	Percentage of Reticulocytes	%	3.17	0.48	3.04	0.43	3.14	0.41	0.555	12.981	0.588	-0.377	0.638	0.102	11.738	0.921	-0.494	0.542	3.41	0.71	3.71	0.96	3.09	0.36	-0.633	7.908	0.544	-1.405	0.8	0.846	3.923	0.446	-0.742	1.384
nRETIC	Number of Reticulocytes	109/l	325.88	82.31	311.34	41.09	304.4	42.98	0.441	10.556	0.668	-58.44	87.504	0.632	10.983	0.54	-53.331	96.281	360.3	72.72	372.71	92.49	304.77	45.39	-0.26	7.425	0.802	-123.844	99.022	1.381	4.376	0.234	-52.417	163.474
MCVr	Mean corpuscular volume reticulocytes	fl/RTC	59.2	1.08	58.6	0.87	59.52	1.38	1.192	12.942	0.255	-0.488	1.688	-0.465	9.226	0.653	-1.851	1.217	58.2	1.24	58.39	0.99	57.86	1.41	-0.268	4.787	0.8	-2.023	1.645	0.419	7.095	0.688	-1.587	2.272
MCHCr	Mean corpuscular hemoglobin concentration reticulocytes	g/dL	27.69	0.16	27.67	0.14	27.47	0.27	0.206	12.988	0.84	-0.153	0.185	1.794	7.814	0.111	-0.064	0.506	27.15	0.53	27.28	0.27	27.2	0.51	-0.459	3.74	0.672	-0.922	0.666	-0.153	6.194	0.883	-0.842	0.742
CHr	Red cell hemoglobin content reticulocytes	pg/RTC	16.26	0.24	16.1	0.21	16.18	0.21	1.408	12.999	0.182	-0.087	0.412	0.652	11.526	0.527	-0.186	0.345	15.65	0.1	15.79	0.24	15.61	0.49	-1.486	10.99	0.165	-0.345	0.067	0.186	6.83	0.858	-0.421	0.493
PercL.RTC	Percentage of low mature Reticulocytes	%	56.54	4.84	61.62	4.61	55.75	4.6	-2.078	12.882	0.0583	-10.357	0.207	0.312	11.222	0.761	-4.787	6.371	55.7	6.69	56.1	5.22	57.18	4.58	-0.106	4.714	0.92	-10.273	9.474	-0.392	4.653	0.712	-11.381	8.425
nL.RTC	Number of low mature Reticulocytes	109/l	183.59	45.79	190.67	18.26	168.3	13.59	-0.402	9.412	0.696	-46.63	32.463	0.893	8.574	0.396	-23.72	54.295	197.13	16.46	205.7	36.3	173.49	23.17	-0.586	10.896	0.57	-40.82	23.669	1.967	8.312	0.0834	-3.891	51.171
PercM.RTC	Percentage of medium mature Reticulocytes	%	36.45	2.86	33.06	2.61	35.86	2.88	2.403	12.964	0.032	0.341	6.443	0.382	10.884	0.709	-2.822	4.007	35.93	2.76	35.13	2.6	34.52	2.72	0.494	5.515	0.64	-3.263	4.872	0.822	6.305	0.441	-2.745	5.574
nM.RTC	Number of medium mature Reticulocytes	109/l	118.99	31.95	103.6	20.48	110.05	23.98	1.125	12.025	0.283	-14.428	45.226	0.598	11.992	0.561	-23.627	41.513	130.5	33.13	132.57	41.68	105.57	20.02	-0.096	7.343	0.926	-52.723	48.57	1.369	4.289	0.238	-24.321	74.176
PercH.RTC	Percentage of high mature Reticulocytes	%	7.01	2.52	5.33	2.1	8.39	1.79	1.413	12.982	0.181	-0.891	4.259	-1.199	11.992	0.254	-3.892	1.129	8.37	4.94	8.78	2.89	8.31	2.86	-0.153	3.949	0.886	-7.812	6.999	0.023	4.182	0.983	-7.304	7.426
nH.RTC	Number of high mature Reticulocytes	109/l	23.3	11.44	17.08	8.9	26.04	8.91	1.182	12.854	0.259	-5.159	17.597	-0.505	11.955	0.623	-14.604	9.112	32.68	25.75	34.44	18.25	25.72	10.35	-0.124	4.407	0.907	-39.905	36.378	0.517	3.565	0.636	-32.282	46.189
PLT	Platelets	103/ul	1227	264.32	1299.71	94.6	1277.33	102.9	-0.727	8.975	0.486	-299.154	153.725	-0.491	9.568	0.634	-280.028	179.362	1548.5	215.77	1529.78	284.83	1482.86	101.17	0.13	7.712	0.9	-314.855	352.299	0.573	3.771	0.599	-259.904	391.19
MPV	Mean platelet volume	fl/PLT	6.91	0.21	6.69	0.21	6.98	0.08	2.078	12.709	0.0585	-0.01	0.463	-0.881	9.225	0.4	-0.252	0.11	6.72	0.15	6.77	0.14	6.73	0.17	-0.47	5.516	0.656	-0.263	0.18	-0.036	7.121	0.972	-0.237	0.229
PDW	Platelet distribution width	%	51.5	5.46	47.37	2.6	49.77	5.16	1.907	10.302	0.0848	-0.677	8.934	0.607	11.248	0.556	-4.538	8.005	48.8	1.42	51.09	5.47	48.07	2.41	-1.171	9.992	0.269	-6.646	2.068	0.631	8.924	0.544	-1.885	3.342
PCT	Plateletcrit	%	0.42	0.09	0.43	0.02	0.45	0.04	-0.307	8.102	0.767	-0.088	0.067	-0.672	9.81	0.517	-0.105	0.056	0.52	0.08	0.52	0.1	0.5	0.04	0.021	7.147	0.984	-0.121	0.123	0.467	3.833	0.666	-0.101	0.141
MPC	Mean platelet component concentration	g/dl	22.66	0.53	23.04	0.53	22.3	0.28	-1.384	12.674	0.19	-0.976	0.215	1.667	10.998	0.124	-0.116	0.841	22.93	0.21	23.08	0.59	23.04	0.36	-0.691	10.832	0.504	-0.64	0.335	-0.685	8.974	0.511	-0.507	0.272
PCDW	Platelet component distribution width	g/dl	7.14	0.26	6.87	0.13	7.12	0.17	2.561	10.328	0.0277	0.036	0.497	0.179	11.877	0.861	-0.233	0.274	7.1	0.16	6.99	0.13	6.94	0.13	1.208	4.7	0.284	-0.13	0.352	1.658	5.134	0.157	-0.085	0.399
MPM	Mean platelet mass	pg/PLT	1.4	0.01	1.4	0.01	1.4	0.02	0.031	10.259	0.976	-0.013	0.013	0.424	9.642	0.681	-0.016	0.024	1.39	0.02	1.41	0.03	1.41	0.04	-1.553	7.835	0.16	-0.049	0.01	-0.842	8.944	0.422	-0.054	0.025
WBC	White blood cells	103/ul	7.44	2.35	6.55	1.45	8.84	3.21	0.9	11.807	0.386	-1.279	3.073	-0.903	8.824	0.391	-4.922	2.121	11.46	3.55	9.14	2.32	8.31	1.77	1.198	4.194	0.294	-2.961	7.602	1.66	3.878	0.174	-2.185	8.486
PercNEUTR	Percentage of Neutrophils	%	5.88	1.51	5.26	1.25	5.88	1.52	0.867	12.977	0.402	-0.922	2.158	-0.01	10.885	0.992	-1.809	1.793	15.07	11.74	16.08	10.46	12.63	5.64	-0.147	5.243	0.889	-18.312	16.307	0.392	3.811	0.716	-15.241	20.134
PercLYMPH	Percentage of Lymphocytes	%	89.39	2.16	89.7	2	88.97	2.77	-0.291	12.942	0.776	-2.634	2.009	0.308	9.227	0.765	-2.654	3.495	79.35	12.85	77.37	11.52	81.86	5.69	0.265	5.275	0.801	-16.959	20.925	-0.37	3.687	0.732	-21.964	16.949
PercMONO	Percentage of Monocytes	%	1.54	0.76	1.69	0.72	1.5	0.52	-0.386	12.899	0.706	-0.978	0.682	0.109	11.934	0.915	-0.71	0.785	1.88	1.3	2.62	1.05	1.79	0.72	-1.012	4.844	0.359	-2.664	1.169	0.127	4.074	0.905	-1.852	2.03
PercEOS	Percentage of Eosinophils	%	2.51	1.22	2.86	0.98	2.92	1.49	-0.606	12.925	0.555	-1.574	0.885	-0.541	9.554	0.601	-2.08	1.272	2.77	0.87	3.14	0.91	2.96	1.45	-0.694	6.091	0.513	-1.667	0.929	-0.26	8.883	0.801	-1.772	1.408
PercBASO	Percentage of Basophils	%	0.14	0.11	0.11	0.04	0.17	0.05	0.578	8.959	0.577	-0.068	0.114	-0.678	10.636	0.512	-0.124	0.066	0.12	0.05	0.12	0.07	0.13	0.08	0.083	7.79	0.936	-0.075	0.08	-0.094	8.61	0.927	-0.09	0.083
PercLUC	Percentage of Large unknown cells	%	0.51	0.2	0.34	0.17	0.55	0.21	1.787	12.998	0.0973	-0.036	0.375	-0.343	10.557	0.738	-0.279	0.204	0.85	0.4	0.68	0.19	0.63	0.5	0.815	3.577	0.466	-0.443	0.787	0.799	7.653	0.449	-0.423	0.866
PercNRBC	Percentage of Nucleated red blood cells	%	0	0	0	0	0	0	NaN	NaN	NaN	NaN	NaN	NaN	NaN	NaN	NaN	NaN	0	0	0	0	0	0	NaN	NaN	NaN	NaN	NaN	NaN	NaN	NaN	NaN	NaN
nNEUTR	Number of Neutrophils	103/ul	0.43	0.14	0.35	0.13	0.49	0.14	1.258	12.94	0.23	-0.062	0.236	-0.824	11.061	0.428	-0.223	0.102	1.89	1.76	1.48	1.13	1.01	0.37	0.431	4.153	0.688	-2.206	3.031	0.993	3.155	0.391	-1.873	3.642
nLYMPH	Number of Lymphocytes	103/ul	6.66	2.11	5.87	1.3	7.9	2.92	0.875	11.805	0.399	-1.167	2.728	-0.885	8.713	0.4	-4.442	1.952	8.91	2.62	7.08	2.2	6.85	1.72	1.224	4.998	0.275	-2.022	5.696	1.413	4.528	0.222	-1.813	5.946
nMONO	Number of Monocytes	103/ul	0.12	0.07	0.11	0.05	0.14	0.08	0.023	12.961	0.982	-0.066	0.067	-0.699	9.463	0.501	-0.119	0.063	0.23	0.2	0.24	0.12	0.15	0.07	-0.051	4.001	0.961	-0.305	0.294	0.758	3.426	0.497	-0.229	0.386
nEOS	Number of Eosinophils	103/ul	0.19	0.15	0.18	0.06	0.24	0.14	0.17	9.507	0.869	-0.122	0.142	-0.68	11.435	0.51	-0.225	0.119	0.32	0.15	0.28	0.08	0.25	0.14	0.49	3.705	0.652	-0.191	0.27	0.715	5.894	0.502	-0.162	0.295
nBASO	Number of Basophils	103/ul	0.02	0.01	0.01	0.01	0.02	0.01	1.883	12.517	0.0832	-0.001	0.02	-0.357	11.593	0.728	-0.012	0.009	0.02	0.02	0.01	0.01	0.01	0.01	0.756	4.041	0.491	-0.018	0.031	0.638	4.261	0.556	-0.019	0.03
nLUC	Number of Large unknown cells	103/ul	0.04	0.02	0.03	0.02	0.05	0.03	1.88	12.954	0.0828	-0.003	0.041	-0.625	9.035	0.548	-0.038	0.022	0.1	0.08	0.06	0.03	0.05	0.03	1.098	3.403	0.344	-0.073	0.159	1.358	3.56	0.254	-0.061	0.169
nNRBC	Number of Nucleated red blood cells	103/ul	0	0	0	0	0	0	NaN	NaN	NaN	NaN	NaN	NaN	NaN	NaN	NaN	NaN	0	0	0	0	0	0	NaN	NaN	NaN	NaN	NaN	NaN	NaN	NaN	NaN	NaN
